# Supplementary material for: Whole exome sequencing reveals genetic landscape associated with left ventricular outflow tract obstruction in Chinese Han population
Source: Front Genet. 2023 Dec 18;14:1267368. doi: 10.3389/fgene.2023.1267368 (PMC10757952; doi:10.3389/fgene.2023.1267368)
Supplement: Supplementary file 1 [file Table2.XLSX]

## Sheet: results
Supplementary Table S2. Rare deleterious variants in LVOTO patients
Hugo_Symbol	Chromosome	Position	Variant_Classification	HGVSc	HGVSp	SIFT	PolyPhen	gnomad	CLIN_SIG	number in cases	number in controls
ARID3A	chr19	932467	In_Frame_Del	c.435_437del	p.Glu145del			0.0002963		27	0
ARID3A	chr19	966788	Missense_Mutation	c.1415G>A	p.Arg472Gln	deleterious(0.02)	probably_damaging(0.998)	2e-07		1	2
ARID3A	chr19	965076	Missense_Mutation	c.1194G>T	p.Lys398Asn	deleterious(0.02)	probably_damaging(0.98)			2	0
ARID3A	chr19	929737	Missense_Mutation	c.209C>T	p.Ala70Val	deleterious_low_confidence(0)	possibly_damaging(0.771)	5.01e-07		2	0
BMP2K	chr4	79697765	In_Frame_Ins	c.60_68dup	p.Gly25_Gly27dup					1	0
BMP2K	chr4	79747304	Missense_Mutation	c.292A>G	p.Ile98Val	deleterious(0.03)	probably_damaging(0.957)	4.4e-07		2	0
BMP2K	chr4	79772153	Missense_Mutation	c.826G>A	p.Gly276Ser	deleterious(0.02)	probably_damaging(0.928)			1	0
CASC4	chr15	44624249	In_Frame_Del	c.551_553del	p.Ala184del			9.78e-07		2	0
CASC4	chr15	44615174	Missense_Mutation	c.339G>C	p.Gln113His	deleterious(0.01)	probably_damaging(0.997)	1.6e-05		25	1
COPS6	chr7	99686615	In_Frame_Ins	c.21_23dup	p.Ala10dup			3.26e-06		1	0
COPS6	chr7	99686615	In_Frame_Ins	c.18_23dup	p.Ala9_Ala10dup			2.67e-05		1	0
COPS6	chr7	99686636	Missense_Mutation	c.23C>G	p.Ala8Gly	deleterious_low_confidence(0.36)	probably_damaging(0.009)			19	0
DMKN	chr19	35989800	Splice_Site	c.1360-1G>C				3.19e-06		7	0
DMKN	chr19	36002421	In_Frame_Ins	c.809_810insCAGCAGCAG	p.Gly270_Gly271insSerSerSer					1	0
DMKN	chr19	36003587	Missense_Mutation	c.532G>A	p.Gly178Arg	deleterious(0.03)	possibly_damaging(0.561)	1.99e-07		1	0
DMKN	chr19	36003623	Missense_Mutation	c.496G>A	p.Gly166Arg	deleterious(0)	probably_damaging(0.992)			1	0
FAM43B	chr1	20880268	In_Frame_Del	c.802_804del	p.Glu272del			0.0001277		7	0
FAM43B	chr1	20879822	Missense_Mutation	c.356T>C	p.Ile119Thr	deleterious(0.02)	possibly_damaging(0.708)			27	0
FAM43B	chr1	20879936	Missense_Mutation	c.470G>T	p.Arg157Leu	deleterious(0)	possibly_damaging(0.7)	3.02e-07		1	0
FAM43B	chr1	20879476	Missense_Mutation	c.10T>G	p.Trp4Gly	deleterious_low_confidence(0)	probably_damaging(0.994)	8.01e-07		1	0
FAM43B	chr1	20880270	In_Frame_Ins	c.802_804dup	p.Glu272dup			1.73e-05		1	0
FOXD3	chr1	63789141	Missense_Mutation	c.412A>T	p.Ser138Cys	deleterious(0)	possibly_damaging(0.876)			1	0
FOXD3	chr1	63789532	Missense_Mutation	c.803C>G	p.Ala268Gly	deleterious(0)	possibly_damaging(0.9)			23	0
FOXD3	chr1	63789531	Missense_Mutation	c.802G>A	p.Ala268Thr	deleterious(0)	possibly_damaging(0.9)			1	0
FOXD3	chr1	63789466	Missense_Mutation	c.737G>A	p.Arg246His	deleterious(0.01)	possibly_damaging(0.869)	4.04e-08		1	2
GATA5	chr20	61050538	Missense_Mutation	c.40G>C	p.Ala14Pro	deleterious(0.01)	possibly_damaging(0.869)			22	0
GATA6	chr18	19752073	In_Frame_Del	c.996_998del	p.His333del			0.001125		58	3
GATA6	chr18	19751148	Missense_Mutation	c.43G>C	p.Gly15Arg	deleterious_low_confidence(0)	probably_damaging(0.945)	0.0001394		6	0
HAS1	chr19	52222764	Missense_Mutation	c.397G>C	p.Val133Leu	deleterious(0)	probably_damaging(0.999)	1.34e-07		3	0
INSM2	chr14	36004042	Missense_Mutation	c.584C>G	p.Ala195Gly					25	0
KRT86	chr12	52696930	Missense_Mutation	c.416A>C	p.Gln139Pro	deleterious(0.01)	possibly_damaging(0.808)	0.001256	not_provided	7	0
KRT86	chr12	52702188	Missense_Mutation	c.1280G>A	p.Cys427Tyr	deleterious(0.01)	possibly_damaging(0.549)	4.14e-08		1	0
LHX2	chr9	126774719	Missense_Mutation	c.92C>T	p.Ser31Phe	deleterious_low_confidence(0.01)	possibly_damaging(0.854)			22	0
LRRC10B	chr11	61276576	Missense_Mutation	c.106C>G	p.Leu36Val					22	0
MAFG	chr17	79880578	Missense_Mutation	c.392G>C	p.Gly131Ala	deleterious_low_confidence(0.19)	probably_damaging(0.992)			31	0
MFHAS1	chr8	8750440	In_Frame_Del	c.118_129del	p.Cys40_Ala43del			7.72e-06		2	0
MFHAS1	chr8	8750252	Missense_Mutation	c.317T>G	p.Val106Gly	deleterious(0)	possibly_damaging(0.802)			6	1
MYO6	chr6	76599857	Frame_Shift_Ins	c.2751dup	p.Gln918ThrfsTer24			3.59e-06	pathogenic	27	0
MYO6	chr6	76558162	Missense_Mutation	c.992A>G	p.Asp331Gly	deleterious(0.07)	probably_damaging(0.986)			2	3
NANP	chr20	25604559	Missense_Mutation	c.26T>G	p.Val9Gly	deleterious(0)	probably_damaging(1)			3	0
PIP4K2B	chr17	36955640	Missense_Mutation	c.38T>G	p.Val13Gly					23	0
POU6F2	chr7	39379288	In_Frame_Del	c.559_561del	p.Gln196del			0.0002948		36	0
POU6F2	chr7	39379290	In_Frame_Ins	c.559_561dup	p.Gln196dup			1.73e-05		1	0
POU6F2	chr7	39472812	Missense_Mutation	c.1163T>C	p.Ile388Thr	deleterious(0)	possibly_damaging(0.679)	7.98e-08		4	0
PRDM13	chr6	100061625	In_Frame_Del	c.1114_1116del	p.Pro378del			0.000181		26	0
PRDM13	chr6	100061627	In_Frame_Ins	c.1114_1116dup	p.Pro378dup			0.002334		39	0
PTH2R	chr2	209345856	Missense_Mutation	c.1043A>G	p.Asn348Ser	deleterious(0)	probably_damaging(0.968)	2.79e-07		1	0
PTH2R	chr2	209309525	Missense_Mutation	c.766G>A	p.Val256Met	deleterious(0)	probably_damaging(0.998)	3.98e-08		1	0
PTH2R	chr2	209307161	Missense_Mutation	c.484G>T	p.Ala162Ser	deleterious(0.01)	probably_damaging(0.99)	3.26e-06		2	0
PWWP2A	chr5	159519483	Missense_Mutation	c.2174A>G	p.Lys725Arg	deleterious(0)	probably_damaging(0.993)			26	1
RIMS4	chr20	43438908	Missense_Mutation	c.5A>G	p.Glu2Gly	deleterious_low_confidence(0)	probably_damaging(1)			16	0
SRRT	chr7	100482040	In_Frame_Del	c.823_825del	p.Glu275del			9.95e-06		24	3
SRRT	chr7	100479772	Missense_Mutation	c.497C>T	p.Thr166Met	deleterious(0.01)	probably_damaging(0.998)	7.95e-08		5	0
TM9SF3	chr10	98346525	In_Frame_Ins	c.68_70dup	p.Leu23dup			6.65e-06		1	2
TM9SF3	chr10	98287186	Missense_Mutation	c.1609T>C	p.Tyr537His	deleterious(0)	possibly_damaging(0.887)	4.06e-08		30	2
TRERF1	chr6	42224546	Missense_Mutation	c.2500T>A	p.Cys834Ser	deleterious(0.04)	probably_damaging(0.998)	0.0006219		20	0
TRERF1	chr6	42204106	In_Frame_Del	c.2901_2903del	p.Glu967del			2.95e-06		1	0
TRERF1	chr6	42237036	Missense_Mutation	c.293G>A	p.Arg98His	deleterious_low_confidence(0)	probably_damaging(0.984)	9.15e-07		1	0
TRERF1	chr6	42211013	In_Frame_Ins	c.2826_2831dup	p.Thr943_Arg944dup			1.19e-07		1	0
TRERF1	chr6	42237163	Missense_Mutation	c.166C>A	p.His56Asn	deleterious_low_confidence(0.01)	possibly_damaging(0.678)	1.79e-06		2	0
USP8	chr15	50774066	Missense_Mutation	c.1607A>T	p.Glu536Val	deleterious(0.03)	probably_damaging(0.994)			10	0
VEGFA	chr6	43738526	Missense_Mutation	c.83C>G	p.Ala28Gly	deleterious_low_confidence(0)	possibly_damaging(0.5)	2.7e-07		2	0
VEGFA	chr6	43738772	Missense_Mutation	c.329G>T	p.Arg110Leu	deleterious_low_confidence(0)	possibly_damaging(0.451)	3.25e-07		15	0
ZC3H3	chr8	144522387	In_Frame_Del	c.2637_2639del	p.Ser881del			0.0001557		26	0
ZC3H3	chr8	144522389	In_Frame_Ins	c.2637_2639dup	p.Ser881dup			0.0004445		2	0
ZC3H3	chr8	144620414	Missense_Mutation	c.1123A>G	p.Ser375Gly	deleterious(0)	probably_damaging(0.912)	4e-08		1	0
ZC3H3	chr8	144523251	Missense_Mutation	c.2347C>T	p.Arg783Cys	deleterious(0)	possibly_damaging(0.69)	1.15e-07		1	0
ZCCHC3	chr20	278319	Missense_Mutation	c.92C>G	p.Ala31Gly	tolerated_low_confidence(0.09)	probably_damaging(0.93)			17	0
ZNF282	chr7	148921242	Missense_Mutation	p.Ser507Gly	p.S507G					20	0
