# Supplementary material for: Whole exome sequencing reveals genetic landscape associated with left ventricular outflow tract obstruction in Chinese Han population
Source: Front Genet. 2023 Dec 18;14:1267368. doi: 10.3389/fgene.2023.1267368 (PMC10757952; doi:10.3389/fgene.2023.1267368)
Supplement: Supplementary file 2 [file Table3.XLSX]

## Sheet: Table5
Supplementary Table S3. Known OFT malformation-related genes
Gene	CHD classification	Extra cardiac phenotype	Inheritance mode	Ranking	Supporting References
ABL1	ASD,VSD	Yes	AD,DN	5	2
ACTC1	ASD,VSD	Yes	AD	5	3
ACVR1	ASD,AVSD and variants,Malformation of outflow tracts	No	AD,AR	5	2
ACVR2B	ASD with minor abnormalities,VSD with minor abnormalities,AVSD and variants,Obstructive lesions,Malformation of outflow tracts,Heterotaxy,Other	Yes	AD	5	2
ADAMTS10	VSD,Obstructive lesions	Yes	AR	5	2
AFF4	VSD with minor abnormalities	Yes	AD,DN	5	2
ANKRD11	ASD,VSD,AVSD and variants,Obstructive lesions	Yes	AD	5	3
ARID1A	ASD,VSD,Obstructive lesions	Yes	AD	5	1
ARID1B	ASD with minor abnormalities,AVSD and variants	Yes	AD	5	4
B3GAT3	ASD with minor abnormalities,VSD with minor abnormalities	Yes	AR	5	4
BCOR	ASD with minor abnormalities,VSD with minor abnormalities,Obstructive lesions,Malformation of outflow tracts,Heterotaxy	Yes	XLD	5	2
BMPR2	ASD with minor abnormalities,VSD with minor abnormalities,AVSD and variants,Malformation of outflow tracts	No	AD,DN	5	3
BRAF	ASD with minor abnormalities,Obstructive lesions	Yes	AD	5	5
CDK13	ASD,VSD,Obstructive lesions	Yes	AD	5	2
CFC1	AVSD and variants,Obstructive lesions,Malformation of outflow tracts,Heterotaxy	Yes	AD	5	4
CHD4	ASD,VSD,Obstructive lesions,Malformation of outflow tracts	Yes	AD	5	2
CHD7	ASD with minor abnormalities	Yes	AD	5	3
CHST14	ASD,Obstructive lesions	Yes	AR	5	3
CITED2	ASD,VSD	No	AD	5	3
CREBBP	ASD with minor abnormalities,VSD with minor abnormalities,Obstructive lesions	Yes	AD	5	6
CRELD1	AVSD and variants,Heterotaxy	Yes	AD	5	3
DLL4	VSD,Obstructive lesions,Malformation of outflow tracts	Yes	AD,DN	5	2
DNAH11	ASD,AVSD and variants,Obstructive lesions,Malformation of outflow tracts,Functional single ventricle	Yes	AR	5	3
DNAH5	ASD,AVSD and variants,Heterotaxy	Yes	AR,CH	5	3
DOCK6	VSD with minor abnormalities	Yes	AR	5	2
EFTUD2	ASD with minor abnormalities,VSD with minor abnormalities,Other	Yes	AD	5	2
EHMT1	VSD with minor abnormalities	Yes	AD	5	2
ELN	ASD,Obstructive lesions	Yes	AD	5	3
EP300	VSD with minor abnormalities	Yes	AD,DN	5	4
ESCO2	VSD,Obstructive lesions	Yes	AR	5	2
EVC	ASD,VSD,AVSD and variants,Obstructive lesions,Malformation of outflow tracts	Yes	AD,AR	5	4
EVC2	ASD,VSD,AVSD and variants,Obstructive lesions,Malformation of outflow tracts	Yes	AD,AR	5	4
FBN1	Obstructive lesions	Yes	AD	5	2
FGFR2	ASD with minor abnormalities,VSD with minor abnormalities,Obstructive lesions,Malformation of outflow tracts,Functional single ventricle	Yes	AD,DN	5	3
FLNA	ASD with minor abnormalities,AVSD and variants,Obstructive lesions,Malformation of outflow tracts,Functional single ventricle	Yes	XLD,XLR	5	3
FLT4	Malformation of outflow tracts	No	AD,DN	5	2
FOXC1	ASD,Malformation of outflow tracts	Yes	AD	5	4
FOXC2	VSD with minor abnormalities,Malformation of outflow tracts	Yes	AD	5	2
FOXH1	Malformation of outflow tracts,Heterotaxy	No	AD	5	2
FOXP1	ASD with minor abnormalities,AVSD and variants,Obstructive lesions,Functional single ventricle	Yes	AD,DN	5	2
GATA4	ASD with minor abnormalities,VSD,AVSD and variants,Obstructive lesions,Malformation of outflow tracts,Functional single ventricle	Yes	AD	5	5
GATA5	ASD,VSD with minor abnormalities,Malformation of outflow tracts	No	AD,AR	5	4
GATA6	ASD with minor abnormalities,AVSD and variants,Obstructive lesions,Malformation of outflow tracts	Yes	AD	5	6
GDF1	VSD,AVSD and variants,Obstructive lesions,Malformation of outflow tracts,Heterotaxy,Other	Yes	AD,AR	5	1
GJA1	VSD,Obstructive lesions,Functional single ventricle	Yes	AD	5	2
GLI3	ASD,VSD,AVSD and variants,Obstructive lesions,Malformation of outflow tracts	Yes	AD,DN	5	2
GPC3	ASD with minor abnormalities,VSD with minor abnormalities,Obstructive lesions	Yes	XLR	5	1
HAAO	ASD with minor abnormalities,Functional single ventricle,Obstructive lesions	Yes	AR	5	1
HAND1	VSD,Functional single ventricle	No	AD	5	3
HAND2	VSD,Obstructive lesions,Malformation of outflow tracts	No	AD,DN	5	3
HDAC8	ASD,VSD	Yes	XLD	5	4
HNRNPK	ASD,VSD with minor abnormalities,Obstructive lesions,Malformation of outflow tracts	Yes	AD,DN	5	4
HRAS	ASD with minor abnormalities,Obstructive lesions	Yes	AD	5	3
INVS	VSD with minor abnormalities,Obstructive lesions	Yes	AR	5	2
JAG1	VSD,Obstructive lesions,Malformation of outflow tracts	Yes	AD	5	2
KANSL1	ASD with minor abnormalities,VSD with minor abnormalities,Obstructive lesions	Yes	AD	5	3
KAT6A	ASD with minor abnormalities,VSD with minor abnormalities	Yes	AD	5	2
KAT6B	ASD with minor abnormalities,VSD with minor abnormalities	Yes	AD	5	4
KDM2B	ASD,VSD	Yes	AD,DN	5	1
KDM6A	ASD,VSD,Obstructive lesions,Functional single ventricle	Yes	XLD	5	3
KDR	Malformation of outflow tracts	No	AD,AR	5	2
KMT2A	ASD with minor abnormalities	Yes	AD	5	2
KMT2D	ASD with minor abnormalities,VSD with minor abnormalities,Obstructive lesions	Yes	AD	5	4
KRAS	ASD,VSD,Obstructive lesions	Yes	AD,DN	5	3
KYNU	ASD with minor abnormalities,VSD with minor abnormalities,Malformation of outflow tracts,Functional single ventricle,Other	Yes	AR	5	3
LTBP2	ASD with minor abnormalities,Malformation of outflow tracts,Obstructive lesions	Yes	AR	5	1
LZTR1	ASD with minor abnormalities,VSD with minor abnormalities,Obstructive lesions	Yes	AD,AR	5	3
MAP2K1	ASD,Obstructive lesions	Yes	DN	5	3
MAP2K2	ASD with minor abnormalities,Obstructive lesions	Yes	AD,DN	5	3
MAP3K7	VSD with minor abnormalities,Obstructive lesions	Yes	AD,DN	5	3
MED12	ASD with minor abnormalities,VSD with minor abnormalities,Obstructive lesions	Yes	XLR	5	3
MED13L	VSD with minor abnormalities,Malformation of outflow tracts	Yes	AD	5	4
MEIS2	ASD,VSD,Obstructive lesions,Malformation of outflow tracts,Functional single ventricle,Other	Yes	AD,DN	5	4
MESP1	VSD,Malformation of outflow tracts	No	AD,DN	5	2
MYBPC3	ASD with minor abnormalities,VSD with minor abnormalities	No	AR	5	3
MYH11	Other	Yes	AD	5	3
MYH6	ASD with minor abnormalities,VSD with minor abnormalities,Obstructive lesions,Malformation of outflow tracts	No	AD	5	3
MYH7	ASD,Other	No	AD	5	3
NF1	ASD,VSD,Obstructive lesions	Yes	AD	5	3
NIPBL	ASD,VSD	Yes	AD	5	4
NKX2-5	ASD,VSD,AVSD and variants,Obstructive lesions,Malformation of outflow tracts,Functional single ventricle,Heterotaxy,Other	Yes	AD	5	1
NKX2-6	VSD,Malformation of outflow tracts	No	AD,AR	5	3
NODAL	ASD with minor abnormalities,VSD with minor abnormalities,AVSD and variants,Obstructive lesions,Malformation of outflow tracts,Functional single ventricle,Heterotaxy,Other	Yes	AD	5	1
NONO	ASD with minor abnormalities,VSD with minor abnormalities,Other	Yes	XLR	5	3
NOTCH1	VSD with minor abnormalities,Obstructive lesions,Malformation of outflow tracts,Functional single ventricle	Yes	AD	5	3
NOTCH2	ASD with minor abnormalities,Obstructive lesions,Malformation of outflow tracts	Yes	AD	5	3
NPHP3	ASD with minor abnormalities,Obstructive lesions	Yes	AR	5	3
NPHP4	AVSD and variants,Malformation of outflow tracts,Heterotaxy	Yes	AR	5	1
NR2F2	ASD,AVSD and variants	No	AD	5	2
NRAS	Obstructive lesions	Yes	AD	5	2
NSD1	ASD with minor abnormalities,VSD with minor abnormalities,Obstructive lesions,Other	Yes	AD	5	1
NUP188	VSD with minor abnormalities	Yes	AR	5	2
PBX1	ASD with minor abnormalities,VSD with minor abnormalities,Malformation of outflow tracts	Yes	AD,DN	5	3
PIGL	VSD,Obstructive lesions,Malformation of outflow tracts	Yes	AR	5	2
PIGV	ASD,VSD with minor abnormalities	Yes	AR	5	2
PITX2	ASD,VSD,Malformation of outflow tracts	Yes	AD	5	5
PKD1L1	VSD,Obstructive lesions,Malformation of outflow tracts,Functional single ventricle,Heterotaxy,Other	Yes	AR	5	4
PRDM6	Other	No	AD	5	1
PRKACB	AVSD and variants	Yes	AD	5	2
PRKD1	AVSD and variants,Obstructive lesions,Malformation of outflow tracts	Yes	AD	5	2
PTPN11	ASD,Obstructive lesions	Yes	AD	5	3
RAB23	ASD with minor abnormalities,Malformation of outflow tracts	Yes	AR	5	1
RAD21	VSD with minor abnormalities,Malformation of outflow tracts	Yes	AR	5	2
RAF1	ASD with minor abnormalities,VSD with minor abnormalities,Obstructive lesions,Malformation of outflow tracts	Yes	AD	5	2
RBFOX2	Functional single ventricle	No	AD,DN	5	2
RERE	ASD with minor abnormalities,VSD with minor abnormalities	Yes	AD,DN	5	2
RIT1	ASD with minor abnormalities,VSD with minor abnormalities,Obstructive lesions	Yes	AD	5	3
SALL1	ASD,VSD,Obstructive lesions,Malformation of outflow tracts	Yes	AD	5	3
SALL4	VSD with minor abnormalities,Malformation of outflow tracts	Yes	AD,DN	5	3
SETD5	AVSD and variants,ASD,VSD	Yes	AD,DN	5	1
SF3B4	VSD with minor abnormalities,AVSD and variants,Malformation of outflow tracts	Yes	AD,DN	5	3
SHOC2	ASD,VSD,Obstructive lesions	Yes	AD	5	2
SMAD2	ASD with minor abnormalities,VSD with minor abnormalities,AVSD and variants,Obstructive lesions,Malformation of outflow tracts,Heterotaxy,Other	Yes	AD,DN	5	2
SMAD3	VSD with minor abnormalities,Obstructive lesions,Functional single ventricle	Yes	AD	5	3
SMAD4	ASD with minor abnormalities,VSD with minor abnormalities,Obstructive lesions	Yes	AD,DN	5	2
SMAD6	Obstructive lesions	No	AD	5	1
SMARCA4	ASD with minor abnormalities,VSD with minor abnormalities,Obstructive lesions,Functional single ventricle	Yes	AD,DN	5	2
SMARCB1	ASD,VSD,Obstructive lesions,Heterotaxy	Yes	AD,DN	5	2
SMARCE1	ASD with minor abnormalities,Obstructive lesions,Heterotaxy,Other	Yes	AD,DN	5	3
SMC1A	ASD,VSD,Obstructive lesions	Yes	XLD	5	4
SMC3	ASD with minor abnormalities,VSD with minor abnormalities,Obstructive lesions,Malformation of outflow tracts	Yes	DN	5	2
SMG9	VSD with minor abnormalities	Yes	AR	5	2
SON	ASD with minor abnormalities,VSD with minor abnormalities	Yes	DN	5	3
SOS1	ASD,VSD,Obstructive lesions	Yes	AD	5	4
STRA6	ASD with minor abnormalities,VSD with minor abnormalities,Obstructive lesions,Malformation of outflow tracts,Functional single ventricle	Yes	AR,CH	5	4
TAB2	ASD with minor abnormalities,VSD with minor abnormalities,Obstructive lesions,Malformation of outflow tracts	No	AD,DN	5	3
TBX1	VSD,Obstructive lesions,Malformation of outflow tracts	Yes	AD	5	4
TBX20	ASD with minor abnormalities,VSD with minor abnormalities,Obstructive lesions,Malformation of outflow tracts,Functional single ventricle	No	AD	5	4
TBX5	ASD,VSD,AVSD and variants	Yes	AD	5	2
TFAP2B	Malformation of outflow tracts,Other	Yes	AD	5	4
TGFBR1	ASD with minor abnormalities	Yes	AD	5	2
TGFBR2	ASD with minor abnormalities	Yes	AD	5	2
THOC6	ASD with minor abnormalities,VSD with minor abnormalities	Yes	AR	5	1
TLL1	ASD with minor abnormalities,VSD with minor abnormalities	No	AD	5	2
TMEM260	ASD with minor abnormalities,VSD with minor abnormalities,Obstructive lesions,Malformation of outflow tracts	Yes	AR	5	2
TRAF7	ASD with minor abnormalities,VSD with minor abnormalities,Obstructive lesions,Functional single ventricle	Yes	AD,DN	5	2
TXNL4A	ASD with minor abnormalities,VSD with minor abnormalities	Yes	AR,CH	5	2
UBR1	ASD with minor abnormalities,VSD with minor abnormalities,Malformation of outflow tracts	Yes	AR,CH	5	3
WASHC5	ASD with minor abnormalities,VSD with minor abnormalities	Yes	AR	5	2
ZEB2	ASD with minor abnormalities,VSD with minor abnormalities,Obstructive lesions	Yes	AD,DN	5	3
ZFPM2	Malformation of outflow tracts	No	AD,DN	5	2
ZIC3	ASD with minor abnormalities,VSD with minor abnormalities,AVSD and variants,Obstructive lesions,Malformation of outflow tracts,Functional single ventricle,Heterotaxy	Yes	XLR	5	5
