# Supplementary material for: Whole exome sequencing reveals genetic landscape associated with left ventricular outflow tract obstruction in Chinese Han population
Source: Front Genet. 2023 Dec 18;14:1267368. doi: 10.3389/fgene.2023.1267368 (PMC10757952; doi:10.3389/fgene.2023.1267368)
Supplement: Supplementary file 6 [file Table1.XLSX]

## Sheet: Sheet1
Supplementary Table S1. Gene-based burden test
Gene	range	Pvalue	Padj
DMKN	19:35988118-36004560,19:35988118-35992813,19:35988118-36001391,19:35988118-36001412,19:35988118-36004560,19:35994205-36004560,19:35994205-36004560,19:35994205-36004560,19:35994205-36004560,19:35988118-36004560	2.57e-14	2.57226e-10
GATA6	18:19749415-19782227	6.22e-14	6.22215e-10
WDR89	14:64063756-64108591,14:64063756-64108125	5.74e-10	5.74316e-06
FAM43B	1:20878931-20881513	7.14e-10	7.13915e-06
MAFG	17:79876145-79885588,17:79876145-79881408	9.56e-10	9.5562e-06
CASC4	15:44580908-44707959,15:44580908-44707959	1.35e-09	1.3464e-05
POU6F2	7:39017608-39504390,7:39017608-39504390	2.1e-09	2.0953e-05
TM9SF3	10:98277866-98346809	1.13e-08	0.000112542
PRDM13	6:100054649-100063454	1.34e-08	0.000133987
ARID3A	19:926036-972803	1.79e-07	0.00179077
PIP4K2B	17:36921943-36956158	2.06e-07	0.00205705
HAS1	19:52216364-52227221	2.26e-07	0.00226454
PWWP2A	5:159502891-159546452,5:159518346-159546452	3.06e-07	0.0030626
FOXD3	1:63788729-63790797	4.89e-07	0.00489119
USP8	15:50716578-50793277,15:50716578-50793277,15:50716578-50793277	7.96316e-07	0.00796316
TRERF1	6:42192668-42419783	8.44947e-07	0.00844947
PTH2R	2:209271555-209359231	9.06188e-07	0.00906188
GATA5	20:61038552-61051026	9.6e-07	0.00959825
MFHAS1	8:8641998-8751131	9.821e-07	0.009821
KRT86	12:52695648-52702947	1.27e-06	0.0127449
INSM2	14:36003247-36006260	1.54e-06	0.0153991
SRRT	7:100472700-100486285,7:100472700-100486285,7:100472700-100486285,7:100472700-100486285	3.03e-06	0.0303417
ZNF282	7:148892576-148923339	3.37e-06	0.0336591
COPS6	7:99686582-99689822	4.12e-06	0.0412104
LRRC10B	11:61276271-61278490	4.12e-06	0.0412104
NANP	20:25593572-25604648	4.12e-06	0.0412104
VEGFA	6:43737945-43754223,6:43737945-43754223,6:43737945-43754223,6:43737945-43754223,6:43737945-43754223,6:43737945-43754223,6:43737945-43754223,6:43737945-43754223,6:43737945-43754223,6:43737945-43754223,6:43737945-43754223,6:43737945-43754223,6:43737945-43754223,6:43737945-43754223,6:43737945-43754223,6:43737945-43754223,6:43737945-43754223,6:43737945-43754223	4.12e-06	0.0412104
ZC3H3	8:144519824-144623620	4.4e-06	0.0439838
LHX2	9:126773888-126795442	4.58e-06	0.0458178
RIMS4	20:43380444-43438979,20:43380444-43438979	4.8e-06	0.0480338
BMP2K	4:79697531-79833341,4:79697531-79800594	4.86e-06	0.0485512
MYO6	6:76458908-76629254	4.86e-06	0.0485512
